# Supplementary material for: The Yield of Genetic Testing and Putative Genetic Factors of Disease Heterogeneity in Long QT Syndrome Patients
Source: Int J Mol Sci. 2024 Nov 7;25(22):11976. doi: 10.3390/ijms252211976 (PMC11593843; doi:10.3390/ijms252211976)
Supplement: Supplementary file 1 [file ijms-25-11976-s001.zip]

Archive with 1 entries (1 files):
- ijms-3252859-supplementary.xlsx
