# Supplementary material for: The Yield of Genetic Testing and Putative Genetic Factors of Disease Heterogeneity in Long QT Syndrome Patients
Source: Int J Mol Sci. 2024 Nov 7;25(22):11976. doi: 10.3390/ijms252211976 (PMC11593843; doi:10.3390/ijms252211976)
Supplement: Supplementary file 1 [file ijms-25-11976-s001.zip › ijms-3252859-supplementary.xlsx]

## Sheet: Sheet1
Supplementary Table S1. Full list of studied genes by tiers
Tier	Gene	Full gene name	RefSeq transcript
1	CALM1	calmodulin 1	NM_006888.6
1	CALM2	calmodulin 2	NM_001743.6
1	CALM3	calmodulin 3	NM_005184.4
1	KCNH2	potassium voltage-gated channel subfamily H member 2	NM_000238.4
1	KCNQ1	potassium voltage-gated channel subfamily Q member 1	NM_000218.3
1	SCN5A	sodium voltage-gated channel alpha subunit 5	NM_001099404.2
1	TRDN	triadin	NM_006073.4
2	AKAP9	A-kinase anchoring protein 9	NM_005751.5
2	ANK2	ankyrin 2	NM_001148.6
2	CACNA1C	calcium voltage-gated channel subunit alpha1 C	NM_001167623.2
2	CAV3	caveolin 3	NM_033337.3
2	KCNE1	potassium voltage-gated channel subfamily E regulatory subunit 1	NM_000219.6
2	KCNE2	potassium voltage-gated channel subfamily E regulatory subunit 2	NM_172201.2
2	KCNJ2	potassium inwardly rectifying channel subfamily J member 2	NM_000891.3
2	KCNJ5	potassium inwardly rectifying channel subfamily J member 5	NM_000890.5
2	SCN4B	sodium voltage-gated channel beta subunit 4	NM_174934.4
2	SNTA1	syntrophin alpha 1	NM_003098.3
3	CACNA2D1	calcium voltage-gated channel auxiliary subunit alpha2delta 1	NM_000722.4
3	CACNB2	calcium voltage-gated channel auxiliary subunit beta 2	NM_201590.3
3	CASQ2	calsequestrin 2	NM_001232.4
3	GPD1L	glycerol-3-phosphate dehydrogenase 1 like	NM_015141.4
3	HCN4	hyperpolarization activated cyclic nucleotide gated potassium channel 4	NM_005477.3
3	KCND3	potassium voltage-gated channel subfamily D member 3	NM_001378969.1
3	KCNE3	potassium voltage-gated channel subfamily E regulatory subunit 3	NM_005472.5
3	KCNE5	potassium voltage-gated channel subfamily E regulatory subunit 5	NM_012282.4
3	KCNJ8	potassium inwardly rectifying channel subfamily J member 8	NM_004982.4
3	RANGRF	RAN guanine nucleotide release factor	NM_016492.5
3	RYR2	ryanodine receptor 2	NM_001035.3
3	SCN10A	sodium voltage-gated channel alpha subunit 10	NM_006514.4
3	SCN1B	sodium voltage-gated channel beta subunit 1	NM_001037.5
3	SCN2B	sodium voltage-gated channel beta subunit 2	NM_004588.5
3	SCN3B	sodium voltage-gated channel beta subunit 3	NM_001040151.2
3	SLC22A5	solute carrier family 22 member 5	NM_003060.4
3	SLC4A3	solute carrier family 4 member 3	NM_005070.4
3	SLMAP	sarcolemma associated protein	NM_001377540.1
3	TECRL	trans-2,3-enoyl-CoA reductase like	NM_001010874.5
3	TRPM4	transient receptor potential cation channel subfamily M member 4	NM_017636.4
4	ABCC9	ATP binding cassette subfamily C member 9	NM_020297.4
4	ACTA1	actin alpha 1, skeletal muscle	NM_001100.4
4	AGK	acylglycerol kinase	NM_018238.4
4	ALG10B	ALG10 alpha-1,2-glucosyltransferase B	NM_001013620.4
4	ATP2A2	ATPase sarcoplasmic/endoplasmic reticulum Ca2+ transporting 2	NM_170665.4
4	ATP5F1E	ATP synthase F1 subunit epsilon	NM_006886.4
4	ATPAF2	ATP synthase mitochondrial F1 complex assembly factor 2	NM_145691.4
4	CAV1	caveolin 1	NM_001753.5
4	CAV2	caveolin 2	NM_001233.5
4	CNBP	CCHC-type zinc finger nucleic acid binding protein	NM_003418.5
4	CRYAB	crystallin alpha B	NM_001289808.2
4	DMPK	DM1 protein kinase	NM_004409.5
4	DTNA	dystrobrevin alpha	NM_001386795.1
4	ELN	elastin	NM_000501.4
4	EMD	emerin	NM_000117.3
4	EYA4	EYA transcriptional coactivator and phosphatase 4	NM_004100.5
4	GATA5	GATA binding protein 5	NM_080473.5
4	GATAD1	GATA zinc finger domain containing 1	NM_021167.5
4	GJA1	gap junction protein alpha 1	NM_000165.5
4	GJA5	gap junction protein alpha 5	NM_181703.4
4	HBB	hemoglobin subunit beta	NM_000518.5
4	HCCS	holocytochrome c synthase	NM_005333.5
4	HFE	homeostatic iron regulator	NM_000410.4
4	JPH2	junctophilin 2	NM_020433.5
4	JUP	junction plakoglobin	NM_002230.4
4	KCNA5	potassium voltage-gated channel subfamily A member 5	NM_002234.4
4	KCNQ1OT1	KCNQ1 opposite strand/antisense transcript 1	NR_002728.4
4	LDB3	LIM domain binding 3	NM_001368067.1
4	MYH6	myosin heavy chain 6	NM_002471.4
4	MYH7B	myosin heavy chain 7B	NM_020884.7
4	MYL4	myosin light chain 4	NM_002476.2
4	MYLK2	myosin light chain kinase 2	NM_033118.4
4	MYOZ2	myozenin 2	NM_016599.5
4	NEXN	nexilin F-actin binding protein	NM_144573.4
4	NOS1AP	nitric oxide synthase 1 adaptor protein	NM_014697.3
4	NPPA	natriuretic peptide A	NM_006172.4
4	PITX2	paired like homeodomain 2	NM_000325.6
4	PLEC	plectin	NM_201378.4
4	PMP22	peripheral myelin protein 22	NM_000304.4
4	PPP1R13L	protein phosphatase 1 regulatory subunit 13 like	NM_006663.4
4	PRDM16	PR/SET domain 16	NM_022114.4
4	PSEN1	presenilin 1	NM_000021.4
4	PSEN2	presenilin 2	NM_000447.3
4	RNF207	ring finger protein 207	NM_207396.3
4	RYR1	ryanodine receptor 1	NM_000540.3
4	SCNN1A	sodium channel epithelial 1 subunit alpha	NM_001038.6
4	SEMA3A	semaphorin 3A	NM_006080.3
4	SLC8A1	solute carrier family 8 member A1	NM_021097.5
4	SYNE1	spectrin repeat containing nuclear envelope protein 1	NM_001347702.2
4	SYNE2	spectrin repeat containing nuclear envelope protein 2	NM_182914.3
4	TBX1	T-box transcription factor 1	NM_001379200.1
4	TBX20	T-box transcription factor 20	NM_001077653.2
4	TGFB3	transforming growth factor beta 3	NM_003239.5
4	TMPO	thymopoietin	NM_001032283.3
4	TRIM63	tripartite motif containing 63	NM_032588.4
4	TRPM7	transient receptor potential cation channel subfamily M member 7	NM_017672.6
4	TXNRD2	thioredoxin reductase 2	NM_006440.5
4	VCL	vinculin	NM_014000.3
4	XK	X-linked Kx blood group antigen, Kell and VPS13A binding protein	NM_021083.4
4	ZFHX3	zinc finger homeobox 3	NM_006885.4
5	A2ML1	alpha-2-macroglobulin like 1	NM_144670.6
5	AARS2	alanyl-tRNA synthetase 2, mitochondrial	NM_020745.4
5	ACAD9	acyl-CoA dehydrogenase family member 9	NM_014049.5
5	ACADVL	acyl-CoA dehydrogenase very long chain	NM_000018.4
5	ACTA2	actin alpha 2, smooth muscle	NM_001613.4
5	ACTC1	actin alpha cardiac muscle 1	NM_005159.5
5	ACTN2	actinin alpha 2	NM_001103.4
5	AGL	amylo-alpha-1, 6-glucosidase, 4-alpha-glucanotransferase	NM_000642.3
5	AGPAT2	1-acylglycerol-3-phosphate O-acyltransferase 2	NM_006412.4
5	ALMS1	ALMS1 centrosome and basal body associated protein	NM_001378454.1
5	ALPK3	alpha kinase 3	NM_020778.5
5	AMPD1	adenosine monophosphate deaminase 1	NM_000036.3
5	ANKRD1	ankyrin repeat domain 1	NM_014391.3
5	ARFGEF2	ADP ribosylation factor guanine nucleotide exchange factor 2	NM_006420.3
5	BAG3	BAG cochaperone 3	NM_004281.4
5	BRAF	B-Raf proto-oncogene, serine/threonine kinase	NM_001374258.1
5	BSCL2	BSCL2 lipid droplet biogenesis associated, seipin	NM_001122955.4
5	CALR3	calreticulin 3	NM_145046.5
5	CAVIN4	caveolae associated protein 4	NM_001018116.2
5	CBL	Cbl proto-oncogene	NM_005188.4
5	COA5	cytochrome c oxidase assembly factor 5	NM_001008215.3
5	COQ2	coenzyme Q2, polyprenyltransferase	NM_001358921.2
5	COX15	cytochrome c oxidase assembly homolog COX15	NM_078470.6
5	COX6B1	cytochrome c oxidase subunit 6B1	NM_001863.5
5	CRELD1	cysteine rich with EGF like domains 1	NM_001077415.3
5	CSRP3	cysteine and glycine rich protein 3	NM_003476.5
5	CTF1	cardiotrophin 1	NM_001330.5
5	CTNNA3	catenin alpha 3	NM_013266.4
5	DES	desmin	NM_001927.4
5	DLD	dihydrolipoamide dehydrogenase	NM_000108.5
5	DMD	dystrophin	NM_004006.3
5	DNAJC19	DnaJ heat shock protein family (Hsp40) member C19	NM_145261.4
5	DNM1L	dynamin 1 like	NM_001278464.2
5	DOLK	dolichol kinase	NM_014908.4
5	DSC2	desmocollin 2	NM_024422.6
5	DSG2	desmoglein 2	NM_001943.5
5	DSP	desmoplakin	NM_004415.4
5	EYA1	EYA transcriptional coactivator and phosphatase 1	NM_000503.6
5	FAH	fumarylacetoacetate hydrolase	NM_000137.4
5	FBN2	fibrillin 2	NM_001999.4
5	FGF12	fibroblast growth factor 12	NM_004113.6
5	FHL1	four and a half LIM domains 1	NM_001159702.3
5	FHL2	four and a half LIM domains 2	NM_001318895.3
5	FHOD3	formin homology 2 domain containing 3	NM_001281740.3
5	FKRP	fukutin related protein	NM_024301.5
5	FKTN	fukutin	NM_001079802.2
5	FLNA	filamin A	NM_001110556.2
5	FLNC	filamin C	NM_001458.5
5	FOXD4	forkhead box D4	NM_207305.5
5	FOXRED1	FAD dependent oxidoreductase domain containing 1	NM_017547.4
5	FXN	frataxin	NM_000144.5
5	GAA	alpha glucosidase	NM_000152.5
5	GATA4	GATA binding protein 4	NM_001308093.3
5	GATA6	GATA binding protein 6	NM_005257.6
5	GBE1	1,4-alpha-glucan branching enzyme 1	NM_000158.4
5	GFM1	G elongation factor mitochondrial 1	NM_024996.7
5	GLA	galactosidase alpha	NM_000169.3
5	GLB1	galactosidase beta 1	NM_000404.4
5	GNPTAB	N-acetylglucosamine-1-phosphate transferase subunits alpha and beta	NM_024312.5
5	GUSB	glucuronidase beta	NM_000181.4
5	HADHA	hydroxyacyl-CoA dehydrogenase trifunctional multienzyme complex subunit alpha	NM_000182.5
5	HADHB	hydroxyacyl-CoA dehydrogenase trifunctional multienzyme complex subunit beta	NM_000183.3
5	HMGCL	3-hydroxy-3-methylglutaryl-CoA lyase	NM_000191.3
5	HRAS	HRas proto-oncogene, GTPase	NM_176795.5
5	ILK	integrin linked kinase	NM_004517.4
5	ITGA7	integrin subunit alpha 7	NM_002206.3
5	JAG1	jagged canonical Notch ligand 1	NM_000214.3
5	KLF10	KLF transcription factor 10	NM_005655.4
5	KRAS	KRAS proto-oncogene, GTPase	NM_033360.4
5	LAMA2	laminin subunit alpha 2	NM_000426.4
5	LAMA4	laminin subunit alpha 4	NM_001105206.3
5	LAMP2	lysosomal associated membrane protein 2	NM_002294.3
5	LIAS	lipoic acid synthetase	NM_006859.4
5	LMNA	lamin A/C	NM_005572.4
5	LZTR1	leucine zipper like post translational regulator 1	NM_006767.4
5	MAP2K1	mitogen-activated protein kinase kinase 1	NM_002755.4
5	MAP2K2	mitogen-activated protein kinase kinase 2	NM_030662.4
5	MAP3K8	mitogen-activated protein kinase kinase kinase 8	NM_005204.4
5	MAPK1	mitogen-activated protein kinase 1	NM_002745.5
5	MIB1	MIB E3 ubiquitin protein ligase 1	NM_020774.4
5	MLYCD	malonyl-CoA decarboxylase	NM_012213.3
5	MMACHC	metabolism of cobalamin associated C	NM_015506.3
5	MRAS	muscle RAS oncogene homolog	NM_001085049.3
5	MRPL3	mitochondrial ribosomal protein L3	NM_007208.4
5	MRPS22	mitochondrial ribosomal protein S22	NM_020191.4
5	MTO1	mitochondrial tRNA translation optimization 1	NM_012123.4
5	MYBPC3	myosin binding protein C3	NM_000256.3
5	MYH11	myosin heavy chain 11	NM_001040113.2
5	MYH7	myosin heavy chain 7	NM_000257.4
5	MYL2	myosin light chain 2	NM_000432.4
5	MYL3	myosin light chain 3	NM_000258.3
5	MYOM1	myomesin 1	NM_003803.4
5	MYOT	myotilin	NM_006790.3
5	MYOZ1	myozenin 1	NM_021245.4
5	MYPN	myopalladin	NM_032578.4
5	NEB	nebulin	NM_001164507.2
5	NEBL	nebulette	NM_006393.3
5	NF1	neurofibromin 1	NM_001042492.3
5	NKX2-5	NK2 homeobox 5	NM_004387.4
5	NNT	nicotinamide nucleotide transhydrogenase	NM_182977.3
5	NOTCH1	notch receptor 1	NM_017617.5
5	NRAS	NRAS proto-oncogene, GTPase	NM_002524.5
5	OBSL1	obscurin like cytoskeletal adaptor 1	NM_015311.3
5	PDHA1	pyruvate dehydrogenase E1 subunit alpha 1	NM_000284.4
5	PDLIM3	PDZ and LIM domain 3	NM_014476.6
5	PHKA1	phosphorylase kinase regulatory subunit alpha 1	NM_002637.4
5	PKP2	plakophilin 2	NM_001005242.3
5	PLEKHM2	pleckstrin homology and RUN domain containing M2	NM_015164.4
5	PLN	phospholamban	NM_002667.5
5	PMM2	phosphomannomutase 2	NM_000303.3
5	PPP1CB	protein phosphatase 1 catalytic subunit beta	NM_002709.3
5	PRKAG2	protein kinase AMP-activated non-catalytic subunit gamma 2	NM_016203.4
5	PTPN11	protein tyrosine phosphatase non-receptor type 11	NM_002834.5
5	RAF1	Raf-1 proto-oncogene, serine/threonine kinase	NM_002880.4
5	RASA2	RAS p21 protein activator 2	NM_006506.5
5	RBM20	RNA binding motif protein 20	NM_001134363.3
5	RIT1	Ras like without CAAX 1	NM_006912.6
5	RRAS	RAS related	NM_006270.5
5	RRAS2	RAS related 2	NM_012250.6
5	SCO2	synthesis of cytochrome C oxidase 2	NM_005138.3
5	SDHA	succinate dehydrogenase complex flavoprotein subunit A	NM_004168.4
5	SDHD	succinate dehydrogenase complex subunit D	NM_003002.4
5	SGCA	sarcoglycan alpha	NM_000023.4
5	SGCB	sarcoglycan beta	NM_000232.5
5	SGCD	sarcoglycan delta	NM_000337.6
5	SHOC2	SHOC2 leucine rich repeat scaffold protein	NM_007373.4
5	SIX1	SIX homeobox 1	NM_005982.4
5	SIX5	SIX homeobox 5	NM_175875.5
5	SLC25A3	solute carrier family 25 member 3	NM_005888.4
5	SLC25A4	solute carrier family 25 member 4	NM_001151.4
5	SMAD3	SMAD family member 3	NM_005902.4
5	SOS1	SOS Ras/Rac guanine nucleotide exchange factor 1	NM_005633.4
5	SOS2	SOS Ras/Rho guanine nucleotide exchange factor 2	NM_006939.4
5	SPRED1	sprouty related EVH1 domain containing 1	NM_152594.3
5	SRL	sarcalumenin	NM_001098814.2
5	SURF1	SURF1 cytochrome c oxidase assembly factor	NM_003172.4
5	TAFAZZIN	tafazzin, phospholipid-lysophospholipid transacylase	NM_000116.5
5	TBX5	T-box transcription factor 5	NM_181486.4
5	TCAP	titin-cap	NM_003673.4
5	TFAP2A	transcription factor AP-2 alpha	NM_001372066.1
5	TMEM43	transmembrane protein 43	NM_024334.3
5	TMEM70	transmembrane protein 70	NM_017866.6
5	TNNC1	troponin C1, slow skeletal and cardiac type	NM_003280.3
5	TNNI3	troponin I3, cardiac type	NM_000363.5
5	TNNT2	troponin T2, cardiac type	NM_001276345.2
5	TNNT3	troponin T3, fast skeletal type	NM_006757.4
5	TPM1	tropomyosin 1	NM_001018005.2
5	TSFM	Ts translation elongation factor, mitochondrial	NM_005726.6
5	TTN	titin	NM_133379.5
5	TTR	transthyretin	NM_000371.4
5	YWHAE	tyrosine 3-monooxygenase/tryptophan 5-monooxygenase activation protein epsilon	NM_006761.5
